# Supplementary material for: A Genetic Screen to Identify New Molecular Players Involved in Photoprotection qH in Arabidopsis thaliana
Source: Plants (Basel). 2020 Nov 13;9(11):1565. doi: 10.3390/plants9111565 (PMC7696684; doi:10.3390/plants9111565)
Supplement: Supplementary file 1 [file plants-09-01565-s001.zip]

Archive with 2 entries (2 files):
- supplementale figure_Bru et al.docx
- __MACOSX/._supplementale figure_Bru et al.docx
